# Supplementary material for: E-Professionalism among Dental Students from Malaysia and Finland
Source: Int J Environ Res Public Health. 2022 Mar 9;19(6):3234. doi: 10.3390/ijerph19063234 (PMC8949338; doi:10.3390/ijerph19063234)
Supplement: Supplementary file 1 [file ijerph-19-03234-s001.zip]

Archive with 2 entries (2 files):
- Final  Questionnaire.pdf
- PIS.pdf
